# Supplementary material for: Non-canonical EphA2 activation underpins PTEN-mediated metastatic migration and poor clinical outcome in prostate cancer
Source: Br J Cancer. 2022 Jul 22;127(7):1254–62. doi: 10.1038/s41416-022-01914-3 (PMC9519535; doi:10.1038/s41416-022-01914-3)
Supplement: Supplementary file 2 — Supplementary Data File [file 41416_2022_1914_MOESM2_ESM.xlsx]

## Sheet: S2 -TMA Demographics
Patient characteristics	Overall (%)
Age at diagnosis
Median (IQR)	73.0 (10.0)
<65	30 (16.9)
65-74	60 (33.9)
>74	81 (45.8)
(Missing)	6 (3.4)
PSA at diagnosis
Median (IQR)	34.0 (88.5)
0-9.9	33 (18.6)
10-19.9	30 (16.9)
20-99.9	66 (37.3)
>=100	45 (25.4)
(Missing)	3 (1.7)
Grade Group
GG 1-2	102 (57.6)
GG 3	19 (10.7)
GG 4-5	28 (15.8)
(Missing)	28 (15.8)
Clinical tumour stage
T1-T2	68 (38.4)
T3	63 (35.6)
T4	37 (20.9)
Tx	9 (5.1)
M stage at diagnosis
M0	76 (42.9)
M1	51 (28.8)
Mx	50 (28.2)
Risk group
Low	16 (9.0)
Intermediate	25 (14.1)
High	64 (36.2)
Metastatic	72 (40.7)

## Sheet: S3 - Marker Status
	EphA2 status			pEphA2S897 status			EphA2/PTEN status					pEphA2S897/PTEN status
	low	high	p	low	high	p	EphA2low PTENhi	EphA2low PTENlow	EphA2hi PTENhi	EphA2hi PTENlow	p	pEphA2low PTENhi	pEphA2low PTENlow	pEphA2hi PTENhi	pEphA2hi PTENlow	p
Age at diagnosis
Median (IQR)	71.0 (10.5)	74.0 (11.0)	0.084	73.0 (10.5)	74.5 (11.0)	0.26	72.0 (13.0)	71.0 (7.5)	74.0 (10.8)	75.0 (12.0)	0.385	73.0 (8.0)	71.5 (11.8)	74.0 (11.0)	75.0 (11.0)	0.416
<65	6 (22.2)	24 (16.0)	0.36	11 (19.6)	19 (15.7)	0.598	3 (27.3)	3 (18.8)	12 (17.1)	12 (15.0)	0.851	3 (10.7)	8 (28.6)	12 (22.6)	7 (10.3)	0.344
65-74	11 (40.7)	49 (32.7)		21 (37.5)	39 (32.2)		4 (36.4)	7 (43.8)	24 (34.3)	25 (31.2)		12 (42.9)	9 (32.1)	16 (30.2)	23 (33.8)
>74	9 (33.3)	72 (48.0)		23 (41.1)	58 (47.9)		3 (27.3)	6 (37.5)	34 (48.6)	38 (47.5)		12 (42.9)	11 (39.3)	25 (47.2)	33 (48.5)
(Missing)	1 (3.7)	5 (3.3)		1 (1.8)	5 (4.1)		1 (9.1)			5 (6.2)		1 (3.6)			5 (7.4)
PSA at diagnosis
Median (IQR)	24.0 (83.0)	39.0 (97.5)	0.074	34.0 (86.5)	34.0 (90.0)	0.377	10.0 (67.0)	27.5 (81.8)	30.5 (67.4)	45.0 (98.5)	0.196	40.0 (175.5)	31.5 (64.8)	23.5 (54.4)	51.0 (102.5)	0.293
0-9.9	10 (37.0)	23 (15.3)	0.074	14 (25.0)	19 (15.7)	0.425	5 (45.5)	5 (31.2)	14 (20.0)	9 (11.2)	0.285	8 (28.6)	6 (21.4)	11 (20.8)	8 (11.8)	0.359
10-19.9	3 (11.1)	27 (18.0)		7 (12.5)	23 (19.0)		1 (9.1)	2 (12.5)	13 (18.6)	14 (17.5)		2 (7.1)	5 (17.9)	12 (22.6)	11 (16.2)
20-99.9	8 (29.6)	58 (38.7)		20 (35.7)	46 (38.0)		2 (18.2)	6 (37.5)	25 (35.7)	33 (41.2)		8 (28.6)	12 (42.9)	19 (35.8)	27 (39.7)
>=100	6 (22.2)	39 (26.0)		14 (25.0)	31 (25.6)		3 (27.3)	3 (18.8)	16 (22.9)	23 (28.8)		9 (32.1)	5 (17.9)	10 (18.9)	21 (30.9)
(Missing)		3 (2.0)		1 (1.8)	2 (1.7)				2 (2.9)	1 (1.2)		1 (3.6)		1 (1.9)	1 (1.5)
Grade Group
GG 1-2	20 (74.1)	82 (54.7)	0.094	35 (62.5)	67 (55.4)	0.712	8 (72.7)	12 (75.0)	42 (60.0)	40 (50.0)	0.238	18 (64.3)	17 (60.7)	32 (60.4)	35 (51.5)	0.663
GG 3	2 (7.4)	17 (11.3)		5 (8.9)	14 (11.6)			2 (12.5)	6 (8.6)	11 (13.8)		1 (3.6)	4 (14.3)	5 (9.4)	9 (13.2)
GG 4-5	1 (3.7)	27 (18.0)		8 (14.3)	20 (16.5)		1 (9.1)		11 (15.7)	16 (20.0)		5 (17.9)	3 (10.7)	7 (13.2)	13 (19.1)
(Missing)	4 (14.8)	24 (16.0)		8 (14.3)	20 (16.5)		2 (18.2)	2 (12.5)	11 (15.7)	13 (16.2)		4 (14.3)	4 (14.3)	9 (17.0)	11 (16.2)
Clinical tumour stage
T1-T2	17 (63.0)	51 (34.0)	0.021	24 (42.9)	44 (36.4)	0.718	7 (63.6)	10 (62.5)	31 (44.3)	20 (25.0)	0.014	11 (39.3)	13 (46.4)	27 (50.9)	17 (25.0)	0.268
T3	6 (22.2)	57 (38.0)		20 (35.7)	43 (35.5)		2 (18.2)	4 (25.0)	22 (31.4)	35 (43.8)		11 (39.3)	9 (32.1)	13 (24.5)	30 (44.1)
T4	2 (7.4)	35 (23.3)		9 (16.1)	28 (23.1)		2 (18.2)		2 (2.9)	5 (6.2)		4 (14.3)	5 (17.9)	11 (20.8)	17 (25.0)
Tx	2 (7.4)	7 (4.7)		3 (5.4)	6 (5.0)			2 (12.5)	15 (21.4)	20 (25.0)		2 (7.1)	1 (3.6)	2 (3.8)	4 (5.9)
M stage at diagnosis
M0	10 (37.0)	66 (44.0)	0.287	24 (42.9)	52 (43.0)	0.653	4 (36.4)	6 (37.5)	34 (48.6)	32 (40.0)	0.101	11 (39.3)	13 (46.4)	27 (50.9)	25 (36.8)	0.136
M1	6 (22.2)	45 (30.0)		14 (25.0)	37 (30.6)		7 (63.6)	4 (25.0)	18 (25.7)	21 (26.2)		4 (14.3)	10 (35.7)	14 (26.4)	23 (33.8)
Mx	11 (40.7)	39 (26.0)		18 (32.1)	32 (26.4)			6 (37.5)	18 (25.7)	27 (33.8)		13 (46.4)	5 (17.9)	12 (22.6)	20 (29.4)
Risk group
Low	8 (29.6)	8 (5.3)	0.001	10 (17.9)	6 (5.0)	0.045	5 (45.5)	3 (18.8)	6 (8.6)	2 (2.5)	0.002	7 (25.0)	3 (10.7)	4 (7.5)	2 (2.9)	0.044
Intermediate	3 (11.1)	22 (14.7)		6 (10.7)	19 (15.7)		1 (9.1)	2 (12.5)	13 (18.6)	9 (11.2)		2 (7.1)	4 (14.3)	12 (22.6)	7 (10.3)
High	7 (25.9)	57 (38.0)		19 (33.9)	45 (37.2)		2 (18.2)	5 (31.2)	26 (37.1)	31 (38.8)		9 (32.1)	10 (35.7)	19 (35.8)	26 (38.2)
Metastatic	9 (33.3)	63 (42.0)		21 (37.5)	51 (42.1)		3 (27.3)	6 (37.5)	25 (35.7)	38 (47.5)		10 (35.7)	11 (39.3)	18 (34.0)	33 (48.5)

## Sheet: S4 - Marker Status Cox Reg
	HR (univariable)	HR (multivariable)
		EphA2 status	pEphA2S897 status	EphA2/PTEN status	pEphA2S897/PTEN status
Age at Diagnosis
<65	-	-	-	-	-
65-74	0.99 (0.59-1.65, p=0.973)	1.07 (0.56-2.02, p=0.841)	1.24 (0.67-2.31, p=0.496)	1.09 (0.57-2.09, p=0.786)	1.28 (0.68-2.40, p=0.448)
>74	2.16 (1.31-3.54, p=0.002)	2.67 (1.48-4.82, p=0.001)	2.89 (1.60-5.23, p<0.001)	2.74 (1.51-4.98, p=0.001)	2.96 (1.62-5.41, p<0.001)
PSA at Diagnosis
0-9.9	-	-	-	-	-
10-19.9	1.13 (0.63-2.03, p=0.688)	0.77 (0.38-1.55, p=0.468)	0.82 (0.41-1.66, p=0.588)	0.77 (0.38-1.54, p=0.456)	0.82 (0.41-1.66, p=0.583)
20-99.9	1.91 (1.16-3.13, p=0.011)	0.99 (0.53-1.85, p=0.975)	1.12 (0.60-2.09, p=0.720)	0.98 (0.52-1.84, p=0.954)	1.12 (0.60-2.08, p=0.727)
>=100	2.22 (1.32-3.73, p=0.003)	1.19 (0.59-2.42, p=0.626)	1.41 (0.69-2.86, p=0.344)	1.21 (0.60-2.48, p=0.593)	1.45 (0.70-3.00, p=0.311)
Gleason Group
GG 1-2	-	-	-	-	-
GG 3	1.78 (1.03-3.07, p=0.040)	1.56 (0.85-2.86, p=0.154)	1.41 (0.77-2.61, p=0.269)	1.53 (0.83-2.82, p=0.171)	1.39 (0.75-2.58, p=0.296)
GG 4-5	2.72 (1.73-4.27, p<0.001)	1.96 (1.21-3.19, p=0.007)	2.20 (1.36-3.56, p=0.001)	1.95 (1.20-3.17, p=0.007)	2.20 (1.36-3.57, p=0.001)
Clinical Stage
T1-T2	-	-	-	-	-
T3	1.99 (1.36-2.93, p<0.001)	1.46 (0.87-2.47, p=0.154)	1.58 (0.94-2.64, p=0.084)	1.42 (0.83-2.42, p=0.200)	1.61 (0.94-2.74, p=0.081)
T4	1.92 (1.22-3.02, p=0.005)	1.27 (0.70-2.28, p=0.430)	1.37 (0.76-2.47, p=0.288)	1.20 (0.65-2.19, p=0.560)	1.36 (0.75-2.49, p=0.311)
Tx	6.89 (3.11-15.27, p<0.001)	8.11 (2.54-25.84, p<0.001)	8.50 (2.72-26.56, p<0.001)	7.71 (2.38-25.04, p=0.001)	8.47 (2.70-26.54, p<0.001)
M Stage at Diagnosis
M0	-	-	-	-	-
M1	2.26 (1.52-3.37, p<0.001)	2.01 (1.23-3.30, p=0.006)	1.80 (1.11-2.94, p=0.018)	1.98 (1.21-3.26, p=0.007)	1.78 (1.09-2.91, p=0.022)
Mx	1.23 (0.82-1.84, p=0.324)	2.11 (1.25-3.55, p=0.005)	2.10 (1.24-3.54, p=0.006)	2.15 (1.27-3.65, p=0.004)	2.18 (1.26-3.76, p=0.005)
